# Supplementary material for: Polysaccharide Supplements from Millettia speciosa Champ. ex Benth Enhance Growth and Meat Quality in Wenchang Chickens
Source: Biology (Basel). 2025 Jun 24;14(7):755. doi: 10.3390/biology14070755 (PMC12292069; doi:10.3390/biology14070755)
Supplement: Supplementary file 1 [file biology-14-00755-s001.zip]

Archive with 1 entries (1 files):
- biology-3655680-supplementary.pdf
